# Supplementary material for: Intraoperative Anesthetic Management of Patients with Chronic Obstructive Pulmonary Disease to Decrease the Risk of Postoperative Pulmonary Complications after Abdominal Surgery
Source: J Clin Med. 2020 Jan 6;9(1):150. doi: 10.3390/jcm9010150 (PMC7019772; doi:10.3390/jcm9010150)
Supplement: Supplementary file 1 [file jcm-09-00150-s001.zip]

Archive with 1 entries (1 files):
- jcm-690470-SI.docx
